# Supplementary material for: Oral Administration of Vitamin D3 Prevents Corneal Damage in a Knock-Out Mouse Model of Sjögren’s Syndrome
Source: Biomedicines. 2023 Feb 18;11(2):616. doi: 10.3390/biomedicines11020616 (PMC9953695; doi:10.3390/biomedicines11020616)
Supplement: Supplementary file 1 [file biomedicines-11-00616-s001.zip]

Archive with 1 entries (1 files):
- biomedicines-2208359-supplementary.pdf
